# Supplementary material for: Mapping the Evidence on Virtual Reality for Post-Intensive Care Syndrome: A Systematic Review and a Five-Axis VR-PICS Taxonomy
Source: Biomedicines. 2026 Feb 19;14(2):464. doi: 10.3390/biomedicines14020464 (PMC12937665; doi:10.3390/biomedicines14020464)
Supplement: Supplementary file 1 [file biomedicines-14-00464-s001.zip]

Archive with 1 entries (1 files):
- biomedicines-4111756-supplementary.pdf
